# Supplementary material for: Genetic regulation of spermine oxidase activity and cancer risk: a Mendelian randomization study
Source: Sci Rep. 2021 Aug 31;11:17463. doi: 10.1038/s41598-021-97069-x (PMC8408253; doi:10.1038/s41598-021-97069-x)
Supplement: Supplementary file 2 — Supplementary Information 2. [file 41598_2021_97069_MOESM2_ESM.xlsx]

## Sheet: Table S1
Population	Allele: frequency (count)
ALL	G: 0.717 (3592) A: 0.283 (1416)
AFR	G: 0.893 (1180) A: 0.107 (142)
AMR	G: 0.611 (424) A: 0.389 (270)
EAS	G: 0.564 (569) A: 0.436 (439)
JPT	G: 0.692 (144) A: 0.308 (64)
EUR	G: 0.613 (617) A: 0.387 (389)
CEU	G: 0.571 (113) A: 0.429 (85)
FIN	G: 0.545 (108) A: 0.455 (90)
GBR	G: 0.577 (105) A: 0.423 (77)
SAS	G: 0.820 (802) A: 0.180 (176)

## Sheet: Table S2
RS_Number	MAF (JPT)	r2 (JPT)	MAF (CEU)	r2 (CEU)	Same_SNP
rs1765014	0.3077	1	0.4343	0.9796	TRUE
rs1617831	0.3077	1	0.4343	0.9796	TRUE
rs1765016	0.3077	1	0.4343	0.9796	TRUE
rs1741317	0.3077	1	0.4343	0.9796	TRUE
rs1741313	0.3077	1	0.4343	0.9796	TRUE
rs1741318	0.3173	0.7499	0.3889	0.846	FALSE
rs11467592	0.3846	0.7111	0.4444	0.8246	FALSE
rs1741316	0.1731	0.4709	0.4444	0.8246	FALSE
rs2295484	0.5	0.4444	0.4444	0.8246	FALSE
rs6139348	0.1635	0.4397	0.4192	0.8043	FALSE

## Sheet: Table S3
	spermidine	spermine	inverse normally transformed ratio
Min.	1.001	0	-3.10972
1st Quartile	4.382	4.709	-0.673019
Median	6.21	6.36	0
Mean	6.432	7.219	-0.0001523
3rd Quartile	7.941	8.555	0.673019
Max.	23.305	101.76	2.89885
Standard deviation	2.87565	5.45076	0.999224

## Sheet: Table S4
exposure	outcome	method	nsnp	b	se	pval	Bonferroni_pval
Hemoglobin concentration || id:ebi-a-GCST004615	Breast cancer (Combined Oncoarray; iCOGS; GWAS meta analysis) || id:ieu-a-1126	Inverse variance weighted	114	-0.01563	0.03462	0.6516	1
Hemoglobin concentration || id:ebi-a-GCST004615	Breast cancer (Combined Oncoarray; iCOGS; GWAS meta analysis) || id:ieu-a-1126	MR Egger	114	-0.07473	0.06917	0.2823	1
Hemoglobin concentration || id:ebi-a-GCST004615	Breast cancer (Combined Oncoarray; iCOGS; GWAS meta analysis) || id:ieu-a-1126	Weighted median	114	-0.0166	0.03324	0.6175	1
Hemoglobin concentration || id:ebi-a-GCST004615	Breast cancer (Combined Oncoarray; iCOGS; GWAS meta analysis) || id:ieu-a-1126	Weighted mode	114	-0.00236	0.03589	0.9477	1
Lymphocyte counts || id:ebi-a-GCST004627	Breast cancer (Combined Oncoarray; iCOGS; GWAS meta analysis) || id:ieu-a-1126	Inverse variance weighted	136	-0.01076	0.03358	0.7485	1
Lymphocyte counts || id:ebi-a-GCST004627	Breast cancer (Combined Oncoarray; iCOGS; GWAS meta analysis) || id:ieu-a-1126	MR Egger	136	0.02665	0.08576	0.7565	1
Lymphocyte counts || id:ebi-a-GCST004627	Breast cancer (Combined Oncoarray; iCOGS; GWAS meta analysis) || id:ieu-a-1126	Weighted median	136	0.04121	0.03074	0.1801	1
Lymphocyte counts || id:ebi-a-GCST004627	Breast cancer (Combined Oncoarray; iCOGS; GWAS meta analysis) || id:ieu-a-1126	Weighted mode	136	0.06546	0.04339	0.1337	1
Reticulocyte count || id:ebi-a-GCST004622	Breast cancer (Combined Oncoarray; iCOGS; GWAS meta analysis) || id:ieu-a-1126	Inverse variance weighted	142	-0.05144	0.02212	0.02003	1
Reticulocyte count || id:ebi-a-GCST004622	Breast cancer (Combined Oncoarray; iCOGS; GWAS meta analysis) || id:ieu-a-1126	MR Egger	142	-0.02268	0.04127	0.5835	1
Reticulocyte count || id:ebi-a-GCST004622	Breast cancer (Combined Oncoarray; iCOGS; GWAS meta analysis) || id:ieu-a-1126	Weighted median	142	-0.0453	0.02238	0.04295	1
Reticulocyte count || id:ebi-a-GCST004622	Breast cancer (Combined Oncoarray; iCOGS; GWAS meta analysis) || id:ieu-a-1126	Weighted mode	142	-0.03357	0.0233	0.152	1
Hemoglobin concentration || id:ebi-a-GCST004615	Colorectal cancer || id:bbj-a-107	Inverse variance weighted	93	-0.08387	0.07202	0.2442	1
Hemoglobin concentration || id:ebi-a-GCST004615	Colorectal cancer || id:bbj-a-107	MR Egger	93	-0.1985	0.1607	0.2198	1
Hemoglobin concentration || id:ebi-a-GCST004615	Colorectal cancer || id:bbj-a-107	Weighted median	93	-0.0662	0.1033	0.5215	1
Hemoglobin concentration || id:ebi-a-GCST004615	Colorectal cancer || id:bbj-a-107	Weighted mode	93	-0.09317	0.1124	0.4092	1
Lymphocyte counts || id:ebi-a-GCST004627	Colorectal cancer || id:bbj-a-107	Inverse variance weighted	127	-0.07213	0.06202	0.2448	1
Lymphocyte counts || id:ebi-a-GCST004627	Colorectal cancer || id:bbj-a-107	MR Egger	127	-0.1912	0.1548	0.2191	1
Lymphocyte counts || id:ebi-a-GCST004627	Colorectal cancer || id:bbj-a-107	Weighted median	127	-0.1207	0.1033	0.2426	1
Lymphocyte counts || id:ebi-a-GCST004627	Colorectal cancer || id:bbj-a-107	Weighted mode	127	-0.1138	0.1274	0.3735	1
Reticulocyte count || id:ebi-a-GCST004622	Colorectal cancer || id:bbj-a-107	Inverse variance weighted	120	-0.04784	0.05259	0.363	1
Reticulocyte count || id:ebi-a-GCST004622	Colorectal cancer || id:bbj-a-107	MR Egger	120	0.05659	0.09746	0.5626	1
Reticulocyte count || id:ebi-a-GCST004622	Colorectal cancer || id:bbj-a-107	Weighted median	120	-0.03567	0.06898	0.6051	1
Reticulocyte count || id:ebi-a-GCST004622	Colorectal cancer || id:bbj-a-107	Weighted mode	120	0.002483	0.06879	0.9713	1
Hemoglobin concentration || id:ebi-a-GCST004615	Gastric cancer || id:bbj-a-119	Inverse variance weighted	93	-0.02516	0.0922	0.785	1
Hemoglobin concentration || id:ebi-a-GCST004615	Gastric cancer || id:bbj-a-119	MR Egger	93	-0.06323	0.2063	0.76	1
Hemoglobin concentration || id:ebi-a-GCST004615	Gastric cancer || id:bbj-a-119	Weighted median	93	-0.02413	0.1121	0.8295	1
Hemoglobin concentration || id:ebi-a-GCST004615	Gastric cancer || id:bbj-a-119	Weighted mode	93	-0.02406	0.128	0.8513	1
Lymphocyte counts || id:ebi-a-GCST004627	Gastric cancer || id:bbj-a-119	Inverse variance weighted	127	0.0458	0.05757	0.4263	1
Lymphocyte counts || id:ebi-a-GCST004627	Gastric cancer || id:bbj-a-119	MR Egger	127	0.226	0.143	0.1167	1
Lymphocyte counts || id:ebi-a-GCST004627	Gastric cancer || id:bbj-a-119	Weighted median	127	0.07908	0.08881	0.3732	1
Lymphocyte counts || id:ebi-a-GCST004627	Gastric cancer || id:bbj-a-119	Weighted mode	127	0.1211	0.1231	0.3272	1
Reticulocyte count || id:ebi-a-GCST004622	Gastric cancer || id:bbj-a-119	Inverse variance weighted	120	0.06029	0.04849	0.2138	1
Reticulocyte count || id:ebi-a-GCST004622	Gastric cancer || id:bbj-a-119	MR Egger	120	0.1534	0.08988	0.0904	1
Reticulocyte count || id:ebi-a-GCST004622	Gastric cancer || id:bbj-a-119	Weighted median	120	0.08066	0.07448	0.2788	1
Reticulocyte count || id:ebi-a-GCST004622	Gastric cancer || id:bbj-a-119	Weighted mode	120	0.1047	0.07669	0.1746	1
Hemoglobin concentration || id:ebi-a-GCST004615	Lung cancer || id:ieu-a-966	Inverse variance weighted	113	-0.1717	0.06231	0.005865	0.42228
Hemoglobin concentration || id:ebi-a-GCST004615	Lung cancer || id:ieu-a-966	MR Egger	113	-0.2069	0.125	0.1006	1
Hemoglobin concentration || id:ebi-a-GCST004615	Lung cancer || id:ieu-a-966	Weighted median	113	-0.247	0.0962	0.01023	0.73656
Hemoglobin concentration || id:ebi-a-GCST004615	Lung cancer || id:ieu-a-966	Weighted mode	113	-0.2767	0.1387	0.04851	1
Lymphocyte counts || id:ebi-a-GCST004627	Lung cancer || id:ieu-a-966	Inverse variance weighted	133	-0.03867	0.05957	0.5163	1
Lymphocyte counts || id:ebi-a-GCST004627	Lung cancer || id:ieu-a-966	MR Egger	133	-0.09014	0.1541	0.5595	1
Lymphocyte counts || id:ebi-a-GCST004627	Lung cancer || id:ieu-a-966	Weighted median	133	0.03971	0.08483	0.6397	1
Lymphocyte counts || id:ebi-a-GCST004627	Lung cancer || id:ieu-a-966	Weighted mode	133	0.2386	0.2401	0.3223	1
Reticulocyte count || id:ebi-a-GCST004622	Lung cancer || id:ieu-a-966	Inverse variance weighted	139	-0.1313	0.04527	0.003725	0.2682
Reticulocyte count || id:ebi-a-GCST004622	Lung cancer || id:ieu-a-966	MR Egger	139	-0.09281	0.0846	0.2745	1
Reticulocyte count || id:ebi-a-GCST004622	Lung cancer || id:ieu-a-966	Weighted median	139	-0.1222	0.069	0.07662	1
Reticulocyte count || id:ebi-a-GCST004622	Lung cancer || id:ieu-a-966	Weighted mode	139	-0.09706	0.07379	0.1905	1
Hemoglobin concentration || id:ebi-a-GCST004615	Neuroblastoma || id:ieu-a-816	Inverse variance weighted	45	0.07352	0.1959	0.7074	1
Hemoglobin concentration || id:ebi-a-GCST004615	Neuroblastoma || id:ieu-a-816	MR Egger	45	-0.1517	0.3761	0.6888	1
Hemoglobin concentration || id:ebi-a-GCST004615	Neuroblastoma || id:ieu-a-816	Weighted median	45	0.1574	0.288	0.5847	1
Hemoglobin concentration || id:ebi-a-GCST004615	Neuroblastoma || id:ieu-a-816	Weighted mode	45	0.03195	0.3138	0.9194	1
Lymphocyte counts || id:ebi-a-GCST004627	Neuroblastoma || id:ieu-a-816	Inverse variance weighted	61	-0.07984	0.1732	0.6449	1
Lymphocyte counts || id:ebi-a-GCST004627	Neuroblastoma || id:ieu-a-816	MR Egger	61	-0.3175	0.4098	0.4415	1
Lymphocyte counts || id:ebi-a-GCST004627	Neuroblastoma || id:ieu-a-816	Weighted median	61	-0.2427	0.2629	0.3558	1
Lymphocyte counts || id:ebi-a-GCST004627	Neuroblastoma || id:ieu-a-816	Weighted mode	61	-0.5992	0.4318	0.1704	1
Reticulocyte count || id:ebi-a-GCST004622	Neuroblastoma || id:ieu-a-816	Inverse variance weighted	57	0.2091	0.1591	0.1888	1
Reticulocyte count || id:ebi-a-GCST004622	Neuroblastoma || id:ieu-a-816	MR Egger	57	0.5965	0.2799	0.03752	1
Reticulocyte count || id:ebi-a-GCST004622	Neuroblastoma || id:ieu-a-816	Weighted median	57	0.3482	0.2119	0.1003	1
Reticulocyte count || id:ebi-a-GCST004622	Neuroblastoma || id:ieu-a-816	Weighted mode	57	0.4335	0.1952	0.03045	1
Hemoglobin concentration || id:ebi-a-GCST004615	Prostate cancer || id:ieu-b-85	Inverse variance weighted	112	-0.03288	0.03182	0.3013	1
Hemoglobin concentration || id:ebi-a-GCST004615	Prostate cancer || id:ieu-b-85	MR Egger	112	-0.1218	0.06371	0.0586	1
Hemoglobin concentration || id:ebi-a-GCST004615	Prostate cancer || id:ieu-b-85	Weighted median	112	-0.04544	0.04927	0.3564	1
Hemoglobin concentration || id:ebi-a-GCST004615	Prostate cancer || id:ieu-b-85	Weighted mode	112	-0.04086	0.0569	0.4741	1
Lymphocyte counts || id:ebi-a-GCST004627	Prostate cancer || id:ieu-b-85	Inverse variance weighted	138	0.02806	0.0405	0.4884	1
Lymphocyte counts || id:ebi-a-GCST004627	Prostate cancer || id:ieu-b-85	MR Egger	138	0.07643	0.09826	0.438	1
Lymphocyte counts || id:ebi-a-GCST004627	Prostate cancer || id:ieu-b-85	Weighted median	138	0.001077	0.04045	0.9788	1
Lymphocyte counts || id:ebi-a-GCST004627	Prostate cancer || id:ieu-b-85	Weighted mode	138	0.0187	0.08552	0.8272	1
Reticulocyte count || id:ebi-a-GCST004622	Prostate cancer || id:ieu-b-85	Inverse variance weighted	144	0.009098	0.02712	0.7373	1
Reticulocyte count || id:ebi-a-GCST004622	Prostate cancer || id:ieu-b-85	MR Egger	144	-0.08194	0.05039	0.1062	1
Reticulocyte count || id:ebi-a-GCST004622	Prostate cancer || id:ieu-b-85	Weighted median	144	0.007514	0.03203	0.8145	1
Reticulocyte count || id:ebi-a-GCST004622	Prostate cancer || id:ieu-b-85	Weighted mode	144	-0.0245	0.04297	0.5695	1
